# Supplementary material for: Engineering Escherichia coli towards de novo production of gatekeeper (2S)-flavanones: naringenin, pinocembrin, eriodictyol and homoeriodictyol
Source: Synth Biol (Oxf). 2020 Aug 6;5(1):ysaa012. doi: 10.1093/synbio/ysaa012 (PMC7644443; doi:10.1093/synbio/ysaa012)
Supplement: ysaa012_Supplementary_Data [file ysaa012_supplementary_data.zip]

Archive with 6 entries (6 files):
- Dunstan et al supplemental data.docx
- SI table 1.xlsx
- SI table 2.xlsx
- SI table 3.xlsx
- Si table 4.xlsx
- SI tables 5.xlsx
