# Supplementary material for: Engineering Escherichia coli towards de novo production of gatekeeper (2S)-flavanones: naringenin, pinocembrin, eriodictyol and homoeriodictyol
Source: Synth Biol (Oxf). 2020 Aug 6;5(1):ysaa012. doi: 10.1093/synbio/ysaa012 (PMC7644443; doi:10.1093/synbio/ysaa012)
Supplement: ysaa012_Supplementary_Data [file ysaa012_supplementary_data.zip › SI table 1.xlsx]

## Sheet: Sup table 1 -Kinetics
Ranking	Sequence	TAL Km [uM]	TAL kcat [s-1]	TAL kcat/Km[mM-1 s-1]	PAL Km [uM]	PAL kcat [s-1]	PAL kcat/Km [mM-1 s-1]	TAM kcat [s-1]	TAM kcat/Km [mM-1 s-1]
1	HaTAL1 Herpetosiphon auranticus	24	0.076	2.74	33000	0.21	0.00552	ND	ND
2	FjTAL Flavobacterium johnsoniae	6.7	0.023	2.99	6600	0.0094	0.00123	ND	ND
3	CmTAL	348	0.011	0.031	ND	ND	ND	0.0009	0.0025
	Ralstonia metallidurans
