# Supplementary material for: Engineering Escherichia coli towards de novo production of gatekeeper (2S)-flavanones: naringenin, pinocembrin, eriodictyol and homoeriodictyol
Source: Synth Biol (Oxf). 2020 Aug 6;5(1):ysaa012. doi: 10.1093/synbio/ysaa012 (PMC7644443; doi:10.1093/synbio/ysaa012)
Supplement: ysaa012_Supplementary_Data [file ysaa012_supplementary_data.zip › SI table 2.xlsx]

## Sheet: Sup table 2- Genes
Genes used in this study
Gene part ID	Abbreviation	Target enzyme activity	Species source	EC number	UniProt
SBC000091	HaTAL	Tyrosine ammonia-lyase (TAL)	Herpetosiphon aurantiacus (ATCC 23779)	4.3.1.23	A9AUJ9
SBC000092	CmTAL	Tyrosine ammonia-lyase (TAL)	Cupriavidus metallidurans (ATCC 43123) (Ralstonia metallidurans)	4.3.1.23	Q1LRV9
SBC000095	FjTAL	Tyrosine ammonia-lyase (TAL)	Flavobacterium johnsoniae (ATCC 17061) (Cytophaga johnsonae)	4.3.1.23	A5FKY3
SBC000096	AtPAL	Phenylalanine ammonia-lyase (PAL)	Arabidopsis thaliana (Mouse-ear cress)	4.3.1.24	P35510
SBC000097	Rs4CL	4-Coumarate-CoA ligase (4CL)	Rhodobacter sphaeroides (ATCC 17023)	6.2.1.12	O54075
SBC000098	At4CL	4-Coumarate-CoA ligase (4CL)	Arabidopsis thaliana (Mouse-ear cress)	6.2.1.12	Q9S777
SBC000099	Sc4CL	4-Coumarate-CoA ligase (4CL)	Streptomyces coelicolor A3(2) (ATCC BAA-471)	6.2.1.12	Q9K3W1
SBC000100	Gm4CL	4-Coumarate-CoA ligase (4CL)	Glycine max (Soybean) (Glycine hispida)	6.2.1.12	P31687
SBC000101	Nt4CL	4-Coumarate-CoA ligase (4CL)	Nicotiana tabacum (Common tobacco)	6.2.1.12	O24146
SBC000102	Le4CL	4-Coumarate-CoA ligase (4CL)	Lithospermum erythrorhizon (Purple gromwell) (Lithospermum officinale var. erythrorhizon)	6.2.1.12	Q42879
SBC000103	AtCHS	Chalcone synthase (CHS)	Arabidopsis thaliana (Mouse-ear cress)	2.3.1.74	P13114
SBC006874	CaCHS	Chalcone synthase (CHS)	Chrysosplenium americanum (Golden saxifrage)	2.3.1.74	O04220
SBC006875	PsCHS	Chalcone synthase (CHS)	Pisum sativum (Garden pea)	2.3.1.74	Q01286
SBC006876	CsCHS2	Chalcone synthase (CHS)	Cannabis sativa (Hemp) (Marijuana)	2.3.1.74	Q8RVK9
SBC006877	GmCHS	Chalcone synthase (CHS)	Glycine max (Soybean) (Glycine hispida)	2.3.1.74	P24826
SBC006878	CsCHS	Chalcone synthase (CHS)	Camellia sinensis (Tea)	2.3.1.74	P48386
SBC000104	AtCHI*	Chalcone-flavanone isomerase (CHI)	Arabidopsis thaliana (Mouse-ear cress)	5.5.1.6	Q9FKW3
SBC010040	SeC3H	4-coumarate 3-hydroxylase (C3H)	Saccharothrix espanaensis	1.14.17.2	Q2EYY8
SBC007155	PkCOMT	Caffeate 3-O-methyltransferase (COMT)	Populus kitakamiensis (Aspen) (Populus sieboldii x Populus grandidentata)	2.1.1.68	Q43046
*	N-terminal 49 aa sequence replaced with 3 aa (MGS)
