# Supplementary material for: Engineering Escherichia coli towards de novo production of gatekeeper (2S)-flavanones: naringenin, pinocembrin, eriodictyol and homoeriodictyol
Source: Synth Biol (Oxf). 2020 Aug 6;5(1):ysaa012. doi: 10.1093/synbio/ysaa012 (PMC7644443; doi:10.1093/synbio/ysaa012)
Supplement: ysaa012_Supplementary_Data [file ysaa012_supplementary_data.zip › SI table 3.xlsx]

## Sheet: Sup table 3 - Plasmids
Plasmids used in this study
Description	Backbone	Pathway	Origin	Resistance
LCR assembled pathway library	pBbE5a	(PlacUV5) - AtCHI - TB1006-Ptrc - Rs4CL - TB1006-Ptrc - AtCHS - HaTAL	ColE1	Amp
LCR assembled pathway library	pBbE5a	(PlacUV5) - AtCHI - TB1006-Ptrc - Nt4CL - TB1006-Ptrc - AtCHS - HaTAL	ColE1	Amp
LCR assembled pathway library	pBbE5a	(PlacUV5) - AtCHI - TB1006-Ptrc - At4CL - TB1006-Ptrc - AtCHS - HaTAL	ColE1	Amp
LCR assembled pathway library	pBbE5a	(PlacUV5) - AtCHI - TB1006-Ptrc - Gm4CL - TB1006-Ptrc - AtCHS - HaTAL	ColE1	Amp
LCR assembled pathway library	pBbE5a	(PlacUV5) - AtCHI - TB1006-Ptrc - Le4CL - TB1006-Ptrc - AtCHS - HaTAL	ColE1	Amp
LCR assembled pathway library	pBbE5a	(PlacUV5) - AtCHI - TB1006-Ptrc - Rs4CL - TB1006-Ptrc - AtCHS - CmTAL	ColE1	Amp
LCR assembled pathway library	pBbE5a	(PlacUV5) - AtCHI - TB1006-Ptrc - Nt4CL - TB1006-Ptrc - AtCHS - CmTAL	ColE1	Amp
LCR assembled pathway library	pBbE5a	(PlacUV5) - AtCHI - TB1006-Ptrc - At4CL - TB1006-Ptrc - AtCHS - CmTAL	ColE1	Amp
LCR assembled pathway library	pBbE5a	(PlacUV5) - AtCHI - TB1006-Ptrc - Gm4CL - TB1006-Ptrc - AtCHS - CmTAL	ColE1	Amp
LCR assembled pathway library	pBbE5a	(PlacUV5) - AtCHI - TB1006-Ptrc - Le4CL - TB1006-Ptrc - AtCHS - CmTAL	ColE1	Amp
LCR assembled pathway library	pBbE5a	(PlacUV5) - AtCHI - TB1006-Ptrc - Rs4CL - TB1006-Ptrc - AtCHS - FjTAL	ColE1	Amp
LCR assembled pathway library	pBbE5a	(PlacUV5) - AtCHI - TB1006-Ptrc - Nt4CL - TB1006-Ptrc - AtCHS - FjTAL	ColE1	Amp
LCR assembled pathway library	pBbE5a	(PlacUV5) - AtCHI - TB1006-Ptrc - At4CL - TB1006-Ptrc - AtCHS - FjTAL	ColE1	Amp
LCR assembled pathway library	pBbE5a	(PlacUV5) - AtCHI - TB1006-Ptrc - Gm4CL - TB1006-Ptrc - AtCHS - FjTAL	ColE1	Amp
LCR assembled pathway library	pBbE5a	(PlacUV5) - AtCHI - TB1006-Ptrc - Le4CL - TB1006-Ptrc - AtCHS - FjTAL	ColE1	Amp
Subcloned pathway from SBC003968	pBbE5k	(PlacUV5) - AtCHI - TB1006-Ptrc - Gm4CL - TB1006-Ptrc - AtCHS - FjTAL	ColE1	Kan
Subcloned pathway from SBC003968	pBbE5c	(PlacUV5) - AtCHI - TB1006-Ptrc - Gm4CL - TB1006-Ptrc - AtCHS - FjTAL	ColE1	Cam
Subcloned pathway from SBC003956	pBbE5k	(PlacUV5) - AtCHI - TB1006-Ptrc - Gm4CL - TB1006-Ptrc - AtCHS - HaTAL	ColE1	Kan
Subcloned pathway from SBC003956	pBbE5c	(PlacUV5) - AtCHI - TB1006-Ptrc - Gm4CL - TB1006-Ptrc - AtCHS - HaTAL	ColE1	Cam
Carbonell et al. (2018)	pBbE5a	(PlacUV5) - AtCHI - TB1006-Ptrc - Sc4CL - TB1006-Ptrc - AtCHS - AtPAL	ColE1	Amp
Subcloned pathway from SBC003382	pBbE5k	(PlacUV5) - AtCHI - TB1006-Ptrc - Sc4CL - TB1006-Ptrc - AtCHS - AtPAL	ColE1	Kan
Subcloned pathway from SBC003382	pBbE5c	(PlacUV5) - AtCHI - TB1006-Ptrc - Sc4CL - TB1006-Ptrc - AtCHS - AtPAL	ColE1	Cam
Cloned Gm4CL gene into SBC005394	pBbE5k	(PlacUV5) - AtCHI - TB1006-Ptrc - Gm4CL - TB1006-Ptrc - AtCHS - AtPAL	ColE1	Kan
Cloned At4CL gene into SBC005394	pBbE5k	(PlacUV5) - AtCHI - TB1006-Ptrc - At4CL - TB1006-Ptrc - AtCHS - AtPAL	ColE1	Kan
Cloned Rs4CL gene into SBC005394	pBbE5k	(PlacUV5) - AtCHI - TB1006-Ptrc - Rs4CL - TB1006-Ptrc - AtCHS - AtPAL	ColE1	Kan
Cloned Nt4CL gene into SBC005394	pBbE5k	(PlacUV5) - AtCHI - TB1006-Ptrc - Nt4CL - TB1006-Ptrc - AtCHS - AtPAL	ColE1	Kan
Cloned Le4CL gene into SBC005394	pBbE5k	(PlacUV5) - AtCHI - TB1006-Ptrc - Le4CL - TB1006-Ptrc - AtCHS - AtPAL	ColE1	Kan
Cloned CaCHS gene into SBC006524	pBbE5k	(PlacUV5) - AtCHI - TB1006-Ptrc - Gm4CL - TB1006-Ptrc - CaCHS - AtPAL	ColE1	Kan
Cloned PsCHS gene into SBC006524	pBbE5k	(PlacUV5) - AtCHI - TB1006-Ptrc - Gm4CL - TB1006-Ptrc - PsCHS - AtPAL	ColE1	Kan
Cloned CsCHS2 gene into SBC006524	pBbE5k	(PlacUV5) - AtCHI - TB1006-Ptrc - Gm4CL - TB1006-Ptrc - CsCHS2 - AtPAL	ColE1	Kan
Cloned GmCHS gene into SBC006524	pBbE5k	(PlacUV5) - AtCHI - TB1006-Ptrc - Gm4CL - TB1006-Ptrc - GmCHS - AtPAL	ColE1	Kan
Cloned CsCHS gene into SBC006524	pBbE5k	(PlacUV5) - AtCHI - TB1006-Ptrc - Gm4CL - TB1006-Ptrc - CsCHS - AtPAL	ColE1	Kan
Deleted AtPAL gene from SBC005394	pBbE5k	(PlacUV5) - AtCHI - TB1006-Ptrc - Sc4CL - TB1006-Ptrc - AtCHS	ColE1	Kan
Deleted AtPAL gene from SBC006524	pBbE5k	(PlacUV5) - AtCHI - TB1006-Ptrc - Gm4CL - TB1006-Ptrc - AtCHS	ColE1	Kan
Deleted AtPAL gene from SBC006525	pBbE5k	(PlacUV5) - AtCHI - TB1006-Ptrc - At4CL - TB1006-Ptrc - AtCHS	ColE1	Kan
Deleted AtPAL gene from SBC006841	pBbE5k	(PlacUV5) - AtCHI - TB1006-Ptrc - Rs4CL - TB1006-Ptrc - AtCHS	ColE1	Kan
Deleted AtPAL gene from SBC006842	pBbE5k	(PlacUV5) - AtCHI - TB1006-Ptrc - Nt4CL - TB1006-Ptrc - AtCHS	ColE1	Kan
Deleted AtPAL gene from SBC006843	pBbE5k	(PlacUV5) - AtCHI - TB1006-Ptrc - Le4CL - TB1006-Ptrc - AtCHS	ColE1	Kan
LCR assembled pathway library	pBbA1a	(Ptrc) - PkCOMT - TB1006-Ptrc - SeC3H - FjTAL	p15A	Amp
LCR assembled pathway library	pBbA1a	(Ptrc) - PkCOMT - SeC3H - FjTAL	p15A	Amp
LCR assembled pathway library	pBbA1a	(Ptrc) - SeC3H - TB1006-Ptrc - PkCOMT - FjTAL	p15A	Amp
LCR assembled pathway library	pBbA1a	(Ptrc) - SeC3H - PkCOMT - FjTAL	p15A	Amp
LCR assembled pathway library	pBbA5a	(PlacUV5) - PkCOMT - SeC3H - FjTAL	p15A	Amp
LCR assembled pathway library	pBbA1a	(Ptrc) - PkCOMT - TB1006-PlacUV5 - SeC3H - FjTAL	p15A	Amp
LCR assembled pathway library	pBbA5a	(PlacUV5) - SeC3H - PkCOMT - FjTAL	p15A	Amp
LCR assembled pathway library	pBbA5a	(PlacUV5) - SeC3H - TB1006-Ptrc - PkCOMT - FjTAL	p15A	Amp
Tyrosine overproduction plasmid (pTyr+)	pBb51k	(Ptrc) - EcDAHPS* - TB1006-PlacUV5 - EcCMPDH* - TB1006-PlacUV5 - EcPEPs	SC101	Kan
