# Supplementary material for: Engineering Escherichia coli towards de novo production of gatekeeper (2S)-flavanones: naringenin, pinocembrin, eriodictyol and homoeriodictyol
Source: Synth Biol (Oxf). 2020 Aug 6;5(1):ysaa012. doi: 10.1093/synbio/ysaa012 (PMC7644443; doi:10.1093/synbio/ysaa012)
Supplement: ysaa012_Supplementary_Data [file ysaa012_supplementary_data.zip › Si table 4.xlsx]

## Sheet: Sup table 4- strains
Name	Genotype	Source	Strain identifier	Description
DH5α	K-12 F– λ– fhuA2 Δ(argF-lacZ)U169 phoA glnV44 Φ80 Δ(lacZ)M15 gyrA96 recA1 relA1 endA1 thi-1 hsdR17	NEB (C2987 or C2988)	SBC001453	General cloning and pathway expression host
DH5α ΔtyrR	DH5α ΔtyrR	Robinson 2020	SBC007568	aromatic amino acids chassis
DH5α ΔtyrR ΔtyrA	DH5α ΔtyrR ΔtyrA	Robinson 2020	SBC007570	phenylalanine chassis
DH5α ΔtyrR ΔpheAL	DH5α ΔtyrR ΔpheAL	Robinson 2020	SBC007572	tyrosine chassis
DH5α lacZ::5753	DH5α lacZ::lacI-Ptrc-EcaroG(D146N)-B1006-PlacUV5-EctyrA(M53I, A354V)-B1006-PlacUV5-EcppsA-TermHp	Robinson 2020	SBC010789	tyrosine chassis
DH5α ΔtyrR ΔpheAL lacZ::5753	DH5α ΔtyrR ΔpheAL lacZ::lacI-Ptrc-EcaroG(D146N)-B1006-PlacUV5-EctyrA(M53I, A354V)-B1006-PlacUV5-EcppsA-TermHp	Robinson 2020	SBC010787	tyrosine chassis
