# Supplementary material for: Engineering Escherichia coli towards de novo production of gatekeeper (2S)-flavanones: naringenin, pinocembrin, eriodictyol and homoeriodictyol
Source: Synth Biol (Oxf). 2020 Aug 6;5(1):ysaa012. doi: 10.1093/synbio/ysaa012 (PMC7644443; doi:10.1093/synbio/ysaa012)
Supplement: ysaa012_Supplementary_Data [file ysaa012_supplementary_data.zip › SI tables 5.xlsx]

## Sheet: Sup table 5 - MRM
Targeted Compounds	Precursor Ion (m/z)	Daughter Ion (m/z)	Cone Voltage (V)	CE (V)
Cinnamic acid	147	103.04	20	10
Coumaric acid	163.02	119.07	4	14
Caffeic Acid	179.07	135.09	32	14
Ferulic acid	193.09	134.1	30	16
4-methoxycinnamic acid	177.03	133.06	56	12
Pinocembrin	255.15	213.11	4	20
Naringenin	271.04	151.02	64	18
Eriodictyol	287.09	151.05	2	14
Homoeriodictyol	301.18	151.04	62	16
Isosakuranetin	285.12	164.04	8	24
